# Supplementary material for: Computational Design of a Thermo-Acidostable Endo-Polygalacturonase for Efficient Juice Extraction
Source: Foods. 2026 Mar 10;15(6):980. doi: 10.3390/foods15060980 (PMC13025290; doi:10.3390/foods15060980)
Supplement: Supplementary file 1 [file foods-15-00980-s001.zip]

Archive with 1 entries (1 files):
- foods-4168298-supplementary.pdf
